# Supplementary material for: How Antiretroviral Drug Concentrations Could Be Affected by Oxidative Stress, Physical Capacities and Genetics: A Focus on Dolutegravir Treated Male PLWH
Source: Antioxidants (Basel). 2025 Jan 13;14(1):82. doi: 10.3390/antiox14010082 (PMC11759814; doi:10.3390/antiox14010082)
Supplement: Supplementary file 1 [file antioxidants-14-00082-s001.zip]

Archive with 1 entries (1 files):
- antioxidants-3256502-supplementary.pdf
